# Supplementary material for: First-Person Perspective Virtual Body Posture Influences Stress: A Virtual Reality Body Ownership Study
Source: PLoS One. 2016 Feb 1;11(2):e0148060. doi: 10.1371/journal.pone.0148060 (PMC4734707; doi:10.1371/journal.pone.0148060)
Supplement: S1 Data — (XLSX) [file pone.0148060.s001.xlsx]

## Sheet: working
id	group	countbase	countcondition	APQpre	APQpost	comfortbase	comfortcondition	discomfortbase	discomfortcondition	medown	memirror	mirrorlegs	mirrorhands	likeme	twobodiesdown	twobodiesmirror	myposture	tapping	another	presence	comfort3pp	discomfort3pp	age	gender	meanhrbase	meanhrcondition	sdhrbase	sdhrcondition	nn50base	nn50condition	pnn50base	pnn50condition	totalprecomfort	totalpostcomfort	totalprediscomfort	totalpostdiscomfort	Lprecomfort	Lpostcomfort	Lprediscomfort	Lpostdiscomfort
1	2	13	15	94	235	4	3	3	3	5	4	4	4	3	5	5	5	6	3	5	6	2	20	1	82.4449	82.4293	8.51967	8.14383	130	147	40.3727	45.092	81	83	60	68	-0.777336	-0.316395	0.441747	0.73697
2	2	15	17			4	3	5	5	2	2	2	2	2	4	3	2	2	7	7	1	7	18	1	96.6564	100.672	6.95577	6.37623	20	10	5.20833	2.5	76	60	88	80	-1.03951	-1.25132	1.52525	1.06402
3	1	17	28	46	81	6	6	2	2	5	6	3	3	3	6	5	6	6	2	6	6	2	18	1	73.5461	72.1929	10.669	6.24205	29	85	37.1795	29.7203	105	127	28	27	0.0178746	1.17675	-1.26765	-1.07125
4	1	28	31	317	411	3	3	3	4	4	4	3	6	3	1	2	5	6	2	7	6	1	18	0	73.9537	77.1339	4.48366	7.19432	41	59	13.9456	19.281	56	56	51	63	-1.94958	-1.23102	0.500414	0.505917
5	2	10	14	118	91	5	4	5	4	6	6	6	6	5	5	5	2	6	5	6	5	2	62	1	84.0783	85.2353	2.9138	3.87505	1	0	0.298507	0	93	70	86	67	-0.515538	-0.95733	1.5423	0.250379
6	2	20	26	27	25	5	5	2	2	2	2	2	2	3	3	2	1	1	2	4	1	5	19	0	78.1439	78.7811	5.82328	6.8356	44	66	14.1935	21.1538	108	107	48	33	0.234525	0.114552	0.173341	-0.573209
8	1	18	20	65	307	6	4	3	5	2	4	5	2	2	7	3	3	6	5	2	7	1	22	1	62.504	60.7384	4.31692	4.7684	141	155	56.8548	64.3154	109	84	43	85	0.0832136	-0.045893	0.155247	1.11315
9	2	33	35	241	576	5	6	3	4	1	1	2	2	4	3	3	1	4	6	6	1	7	27	0	85.9163	90.9013	5.09611	8.0132	11	35	3.22581	9.7493	106	103	60	63	0.286967	0.203695	0.524476	0.439529
11	2	14	17	25	161	6	6	1	2	4	3	3	3	3	2	3	4	5	2	6	7	1	19	1	90.7024	93.4597	4.54653	4.72432	5	5	1.38504	1.34409	128	125	25	30	0.577689	0.920758	-1.23628	-0.853159
12	2	24	29	453	712	4	3	6	6	5	6	6	5	6	5	2	2	7	4	7	1	7	23	1	62.4548	70.5511	4.61233	4.85103	139	79	56.2753	28.2143	91	95	65	65	0.484021	0.695323	-0.170691	1.08988
13	2	14	16	166	152	7	7	1	1	5	2	2	2	4	3	5	4	4	4	7	6	2	22	1	72.3893	75.0256	3.71586	4.66549	36	36	12.5436	12.0805	132	130	27	32	1.05761	1.19638	-0.852741	-0.992548
14	2	18	28	31	81	5	4	3	3	1	1	1	1	1	2	1	1	2	4	6	1	5	24	0	59.7258	61.5911	3.756	3.55056	92	80	38.8186	32.6531	104	97	35	43	0.443979	0.0491319	-0.49336	-0.110811
15	1	15	21	112	702	5	3	3	5	4	2	1	2	2	3	1	1	5	5	7	5	3	18	1	79.8384	77.8303	4.09534	4.78419	28	45	8.80503	14.5631	93	75	53	66	-0.481451	-0.568174	0.0562288	0.592149
16	1	27	33	207	208	5	5	3	3	4	6	6	6	4	4	3	3	7	2	5	6	2	18	0	89.9165	92.0211	3.1227	3.66456	5	3	1.39276	0.819672	115	113	33	36	-0.441242	-0.20584	-0.343761	-1.21824
17	1	23	31	249	377	4	4	4	5	6	5	5	5	6	3	2	5	2	1	6	4	4	27	1	90.0077	90.0465	2.64026	3.33039	2	1	0.557103	0.27933	69	66	80	70	-1.52519	-1.01862	1.20354	0.320427
19	1	39	41	78	94	7	7	1	1	5	5	2	6	5	2	2	2	6	4	7	7	1	25	0	86.8798	91.5684	5.57908	7.07942	9	16	2.6087	4.40771	140	140	20	20	2.50435	2.65368	-2.25834	-2.327
20	1	12	21	163	163	6	6	2	2	2	1	1	3	2	4	1	1	1	7	7	7	1	18	1	92.5481	92.8257	5.36344	4.44614	9	3	2.45232	0.813008	111	112	42	38	0.0893395	0.342082	-0.0949006	-0.353335
21	2	2	6	141	911	4	3	4	4	2	4	2	2	3	3	3	1	7	3	7	2	2	23	1	97.4143	96.7217	4.62942	4.44513	1	0	0.257732	0	86	54	66	77	-0.536485	-1.19544	0.63793	0.656852
22	1	29	32	86	129	4	4	4	4	7	7	3	6	3	6	2	3	7	2	6	7	1	23	0	73.3554	67.577	3.85698	4.8471	44	108	15.1203	40.2985	83	75	81	79	-0.866252	-0.735148	1.1596	0.733613
23	2	28	32	78	255	5	4	4	4	2	2	2	2	2	2	2	4	5	5	6	2	6	25	0	70.5833	71.2732	4.91021	4.2992	98	109	35	38.5159	95	79	56	73	-0.695319	-1.00193	0.967781	0.425505
24	2	10	18	86	652	4	3	4	5	1	1	1	1	1	1	1	1	1	6	7	1	6	25	1	98.4661	86.5362	18.3594	9.38566	36	87	9.47368	25.5132	83	76	66	74	-0.70212	-0.706821	0.847717	0.725569
25	1	18	19	181	191	6	4	2	2	2	1	2	4	2	5	1	1	7	5	7	7	1	18	1	81.0582	82.8547	5.40729	5.82913	96	53	29.8137	16.1094	120	101	52	51	0.339224	-0.203989	0.390883	-0.25323
26	1	13	15	24	44	7	7	1	1	7	4	4	4	6	1	1	5	7	2	7	7	2	19	1	84.0869	83.5742	4.72147	5.13362	15	19	4.47761	5.72289	139	138	21	21	2.13521	2.07875	-1.84713	-2.03035
27	2	27	30	92	185	5	4	2	4	2	2	1	1	1	3	1	3	1	4	7	5	5	18	0	100.588	101.078	2.72897	2.62656	0	0	0	0	121	64	61	85	0.264822	-0.989623	0.853701	1.10625
28	1	13	13	93	152	4	5	3	3	5	3	1	7	4	3	7	3	6	2	7	3	2	19	1	96.8197	97.3363	4.84258	4.83541	8	2	2.07792	0.515464	100	95	52	56	-0.458927	-0.102983	0.447555	-0.17712
29	2	9	9	109	421	4	4	5	6	4	2	2	2	1	6	2	6	7	4	6	1	6	21	1	96.5836	92.8041	5.08016	4.76538	16	19	4.16667	5.14905	65	63	64	100	-1.71795	-1.36829	0.685018	1.70556
30	2	13	13	323	387	7	6	1	2	3	2	3	3	4	5	3	3	4	3	6	7	1	18	1	85.3291	75.7087	5.65564	6.97791	13	51	3.84615	17.0569	129	126	24	29	1.03596	0.998817	-1.12909	-1.67332
31	1	26	26	86	237	6	6	1	2	4	3	5	5	3	5	3	1	6	4	6	7	2	21	1	85.6339	88.3839	4.29573	4.0509	42	25	12.3167	7.10227	114	116	25	38	0.460931	0.475318	-1.22958	-0.213386
33	1	15	16	119	558	6	4	2	4	2	2	2	2	4	4	4	1	5	6	4	7	1	27	1	99.7291	100.79	3.22995	3.8625	0	0	0	0	112	89	35	69	1.01988	0.076769	-1.12097	1.11069
34	1	15	12	75	65	6	6	2	2	3	3	2	5	7	2	2	2	6	6	7	7	1	23	0	85.5868	85.4145	3.26878	2.88243	0	0	0	0	118	124	34	38	0.782216	1.1365	-0.51613	-0.555995
35	1	9	10	64	197	5	5	2	3	2	1	1	1	1	2	1	2	2	7	6	6	2	18	1	100.031	99.5235	3.77829	4.43984	1	0	0.251256	0	103	94	53	53	-0.117779	-0.197275	0.436049	-0.123458
